# Supplementary material for: MAKO Robotic-Arm-Assisted Versus Conventional Dual-Incision Total Hip Arthroplasty: A Propensity-Score-Matched Retrospective Study
Source: J Clin Med. 2026 Jan 6;15(2):405. doi: 10.3390/jcm15020405 (PMC12841923; doi:10.3390/jcm15020405)
Supplement: Supplementary file 1 [file jcm-15-00405-s001.zip]

Archive with 1 entries (1 files):
- jcm-4039867-supplementary.pdf
